# Supplementary material for: The Association between Broiler Litter Microbiota and the Supplementation of Bacillus Probiotics in a Leaky Gut Model
Source: Animals (Basel). 2024 Jun 11;14(12):1758. doi: 10.3390/ani14121758 (PMC11200599; doi:10.3390/ani14121758)
Supplement: Supplementary file 1 [file animals-14-01758-s001.zip]

Archive with 1 entries (1 files):
- animals-3053186-supplementary.pdf
